# Supplementary material for: Multiple Hits on Cerebral Folate, Tetrahydrobiopterin and Dopamine Metabolism in the Pathophysiology of Parkinson’s Disorder: A Limited Study of Post-Mortem Human Brain Tissues
Source: Metabolites. 2025 May 5;15(5):307. doi: 10.3390/metabo15050307 (PMC12112997; doi:10.3390/metabo15050307)
Supplement: Supplementary file 1 [file metabolites-15-00307-s001.zip]

Archive with 1 entries (1 files):
- metabolites-3557302-supplementary.pdf
